# Supplementary material for: Fruits Produce Branched-Chain Esters Primarily from Newly Synthesized Precursors
Source: J Agric Food Chem. 2025 Feb 7;73(7):4196–207. doi: 10.1021/acs.jafc.4c10677 (PMC11843720; doi:10.1021/acs.jafc.4c10677)
Supplement: Supplementary file 1 — jf4c10677_si_001.xlsx [file jf4c10677_si_001.xlsx]

## Sheet: Table of Contents
Table	Title
S1	Maturity indicies of apple fruit used at harvest.
S2	Compounds used in quantification standard and SPME sampling verification standard.
S3	Ions used for integration of volatile compounds.
S4	Ions and other parameters used for amino acid analysis via UPLC-MS/MS.
S5	Ions used for integration of derivatized precursor analysis via GCMS.
S6	Headspace volatile concentrations of water or rimsulfuron-treated ripe 'Gala' apple fruit peel.
S7	Amino acid content of water or rimsulfuron-treated ripe 'Gala' apple fruit peel.
S8	Amino acid content of water or rimsulfuron-treated ripe 'Empire' apple fruit peel.
S9	Amino acid content of water or rimsulfuron-treated ripe 'Jonagold' apple fruit peel.
S10	Iso-branched-chain volatiles identified in the headspace of 'Empire' and/or 'Jonagold' ripe fruit peel fed with supplementary iso-branched-chain ⍺-ketoacids.
S11	Headspace volatile concentrations of water or halosulfuron-methyl-treated ripe 'Valery' banana fruit pulp.
S12	Amino acid content of water or halosulfuron-treated ripe 'Valery' banana fruit pulp.
S13	Anteiso-branched-chain volatiles identified in the headspace of 'Valery' ripe fruit fed with ⍺-keto-β-methylvalerate.
S14	Headspace volatile concentrations of water or rimsulfuron-treated ripe 'Dr. Banks Pink' flowering quince fruit.
S15	Amino acid content of water or rimsulfuron-treated ripe 'Dr. Banks Pink' flowering quince fruit peel.
	Note: At some viewing resolutions/zoom levels, some captions may become cut off. Adjusting the zoom or changing cell height can fix this.

## Sheet: Table S1
Supplemental Table S1. Maturity indices of apple fruit used at harvest. Data presented as averages of at least 5 fruit. n.d. = not determined.
cultivar		harvest season		red coverage (%)		background color (1-5)		internal ethylene (µL · L-1)		firmness (N)		starch index (1-8)		Brix (%)
Gala		2022		71		3.1		0.26		82.7		4.6		13.8			Return to TOC
Empire		2022		65		2.7		2.47		79.2		4.5		12.3
Jonagold		2022		12		3.8		0.11		74.3		5.1		n.d.
Red Delicious		2023		n.d.		n.d.		0.16		76.5		3.5		12.9

## Sheet: Table S2
Supplemental Table S2. Compounds used in quantification standard and SPME sampling verification standard.
quantification standard		SPME sampling verification standard
2-heptanone		1-methylbutyl acetate
2-pentanone		1-methylbutyl butanoate				Return to TOC
2-methylbutyl 2-methylbutanoate		2-heptanone
2-methylbutyl acetate		2-hexen-1-ol
2-methylbutanol		2-hexenyl acetate
2-methylpropyl 2-methylpropanoate		2-pentanone
2-methylpropyl 3-methylbutanoate		2-methylbutyl 2-methylbutanoate
2-methylpropyl acetate		2-methylbutyl acetate
2-methylpropyl butanoate		2-methylbutyl butanoate
2-methylpropyl hexanoate		2-methylpropyl 2-methylpropanoate
2-methylpropyl propanaote		2-methylpropyl 3-methylbutanoate
2-methylpropanol		2-methylpropyl acetate
3-methylbutyl 2-methylpropanaote		2-methylpropyl butanoate
3-methylbutyl butanoate		2-methylpropyl hexanoate
3-methylbutyl hexanoate		2-methylpropyl propanaote
butanol		2-methylpropanol
butyl 2-methylbutanoate		3-hexenyl acetate
butyl acetate		3-methylbutyl 2-methylpropanaote
butyl butanoate		3-methylbutyl acetate
butyl hexanoate		3-methylbutyl butanoate
butyl pentanoate		3-methylbutyl hexanoate
butyl propanoate		estragole
estragole		butanol
ethyl 2-methylbutanoate		butyl 2-methylbutanoate
ethyl 2-methylpropanoate		butyl 2-methylpropanoate
ethyl acetate		butyl acetate
ethyl butanoate		butyl butanoate
ethyl hexanoate		butyl hexanoate
ethyl pentanoate		butyl pentanoate
ethyl propanoate		butyl propanoate
heptyl acetate		cis-3-hexen-1-ol
hexanol		ethanol
hexyl 2-methylbutanoate		ethyl 2-methylpropanoate
hexyl 2-methylpropanoate		ethyl acetate
hexyl acetate		ethyl butanoate
hexyl butanoate		ethyl heptanoate
hexyl hexanoate		ethyl hexanoate
hexyl propanoate		ethyl octanoate
methyl 2-methylbutanoate		ethyl pentanoate
methyl 2-methylpropanoate		ethyl propanoate
methyl acetate		heptyl acetate
methyl butanoate		hexanol
methyl heptanoate		hexyl 2-methylbutanoate
methyl hexanoate		hexyl 2-methylpropanoate
methyl octanoate		hexyl acetate
methyl pentanoate		hexyl butanoate
methyl propanoate		hexyl hexanoate
octyl acetate		hexyl propanoate
pentyl acetate		methyl 2-methylbutanoate
pentyl butanoate		methyl 2-methylpropanoate
pentyl hexanoate		methyl acetate
pentyl propanoate		methyl butanoate
propyl 2-methylbutanoate		methyl hexanoate
propyl 2-methylpropanoate		methyl octanoate
propyl acetate		methyl pentanoate
propyl butanoate		methyl propanoate
propyl hexanoate		octyl acetate
propyl pentanoate		pentyl acetate
propyl propanoate		pentyl butanoate
		pentyl hexanoate
		pentyl propanoate
		propanol
		propyl 2-methylbutanoate
		propyl 2-methylpropanoate
		propyl butanoate
		propyl hexanoate
		propyl pentanoate
		propyl propanoate

## Sheet: Table S3
Supplemental Table S3. Ions used for integration of volatile compounds. aNo standard was available for several compounds when some measurments were performed, thus they were integrated under their total ion count and then quantified against an isomer within the standard. If multiple m/z's were used, the fruit it was used for is listed. Compounds in approximate order of retention time.
for quantification
m/z		volatile		fruit
61		ethyl acetate					Return to TOC
87		methyl 2-methylpropanoate
86		2-pentanone
TIC		2-pentanola
43		propyl acetate		quince
61		propyl acetate		apple
41		3-methylbutanol
57		2-methylbutanol
71		ethyl 2-methylpropanoate
43		2-methylpropyl acetate
85		methyl 2-methylbutanoate
43		ethyl butanoate
43		butyl acetate		quince
61		butyl acetate		apple/banana
TIC		1-methylbutyl acetatea
57		ethyl 2-methylbutanoate
57		ethyl 3-methylbutanaote
70		3-methylbutyl acetate
43		2-methylbutyl acetate		quince
70		2-methylbutyl acetate		apple
61		pentyl acetate
71		2-methylpropyl butanoate
89		butyl butanoate
61		hexyl acetate
TIC		1-methylbutyl butanoatea
57		butyl 2-methylbutanaote
55		3-methylbutyl butanoate
71		linalool
148		estragole
103		hexyl 2-methylbutanoate

## Sheet: Table S4
Supplemental Table S4. Ions and other parameters used for amino acid analysis via UPLC-MS/MS. Sorted by retention time.
compound		parent ion (m/z)		daughter ion (m/z)		cone voltage		collision voltage		approximate retention time (min)		phase
Gly		76		30		17		8		2.05		1			Return to TOC
[13C2,15N]-Gly		79		32		17		8		2.05		1
Ala		90.1		44		35		17		3.54		1
[13C3,15N]-Ala		94.1		47.1		17		8		3.54		1
Ser		106.1		60		30		10		1.79		1
[13C3,15N]-Ser		110.1		63		19		10		1.79		1
Thr		120.1		74		19		8		2.46		1
[13C4,15N]-Thr		125.1		78.1		19		8		2.46		1
Cys		122		76		18		15		2.32		1
[13C3,15N]-Cys		126		79		18		15		2.32		1
Asn		133.1		74		35		14		1.79		1
Asp		134.1		74		35		10		1.42		1
[13C4,15N]-Asp		139.1		77		19		11		1.42		1
Gln		147.1		84		35		14		2.24		1
Glu		148.1		84		34		14		2.01		1
[13C5,15N]-Gln		154.1		89.1		17		14		2.24		1
Pro		116		70		35		10		5.13		2
[13C5,15N]-Pro		122.1		75.1		35		10		5.13		2
Val		118.1		72		35		9		6.05		2
[13C5,15N]-Val		124.1		77.1		35		9		6.05		2
Met		150.1		104		19		9		5.89		2
[13C5,15N]-Met		156.1		109.1		19		9		5.89		2
Tyr		182.1		136.1		20		12		5.44		2
[13C9,15N]-Tyr		192.1		145.1		20		12		5.44		2
Ile and Leu		132.1		86		35		9		6.76 and 6.9		3
[13C6,15N]-Ile and Leu		139.1		92		35		9		6.76 and 6.9		3
Lys		147.1		84		19		14		7.7		3
[13C6,15N2]-Lys		155.1		90.1		19		14		7.7		3
His		156.1		110		20		12		7.73		3
[13C6,15N3]-His		165.1		118.1		20		12		7.73		3
Phe		166.1		120		20		10		6.98		3
[13C9,15N]-Phe		176.1		129.1		20		10		6.98		3
Arg		175.1		70		24		18		7.85		3
[13C6,15N4]-Arg		185.1		75		24		18		7.85		3
Trp		205.1		146		19		14		7.04		3
[13C11,15N2]-Trp		218.1		156		19		14		7.04		3

## Sheet: Table S5
Supplemental Table S5. Ions used for integration of derivatized precursor analysis via GCMS. Compounds in order of retention time.
m/z		underivatized compound		methoxyamine moieties		TBDMS moieties
159		2-methylbutanoic acid		0		1		Return to TOC
202		⍺-ketoisovalerate		1		1
202		⍺-ketovalerate		1		1
216		⍺-keto-β-methylvalerate		1		1
216		⍺-ketoisocaproate		1		1
216		⍺-ketocaproate		1		1
186		valine		0		2
191		[13C5,15N]-valine		0		2
200		leucine		0		2
206		[13C6,15N]-leucine		0		2
200		isoleucine		0		2
206		[13C6,15N]-isoleucine		0		2
303		threonine		0		3
306		[13C4,15N]-threonine		0		3
433		citramalate		0		3
461		isopropylmalate		0		3

## Sheet: Table S6
Supplemental Table S6. Headspace volatile concentrations of water or rimsulfuron-treated ripe 'Gala' apple fruit peel. Presented as means ± ꜱᴇ of five biological reps. Percent of rimsulfuron-treated tissue compared to control is presented if significant (t-test; two-tailed; two-sample equal variance; α = 0.05). Tissues were also fed acetate and methanol, see methods for further detail. Anteiso- a…
		nmol ᐧ L-1
volatile		water				rimsulfuron				p-value		percent
ethyl acetate		320.76	±	47.8697		184.97	±	29.77		0.0425738		57.67	±	9.28			Return to TOC
propyl acetate		38.12	±	7.47741		25.53	±	4.23		0.180968			–
butyl acetate		262.62	±	27.4857		204.27	±	32		0.203941			–
pentyl acetate		6.57	±	0.715542		10.20	±	1.15		0.0275069		155.32	±	17.46
hexyl acetate		82.36	±	10.116		98.18	±	18.13		0.46795			–
2-methylpropyl acetate		1.13	±	0.0804984		0.41	±	0.06		8.40811e-05		36.44	±	4.95
2-methylbutanol		7.09	±	0.474046		2.41	±	0.51		0.000155674		33.97	±	7.23
2-methylbutyl acetate		71.84	±	4.82096		19.39	±	4.53		4.65807e-05		26.99	±	6.3
ethyl 2-methylbutanoate		5.03	±	1.15381		0.12	±	0.08		0.00282708		2.38	±	1.53
butyl 2-methylbutanoate		16.40	±	2.45073		0.58	±	0.28		0.000207535		3.57	±	1.68
hexyl 2-methylbutanaote		18.87	±	2.86217		0.99	±	0.55		0.000276595		5.27	±	2.9
sum of anteiso- and iso-branched-chain esters		113.26	±	8.32		21.5	±	5.11		0		18.98	±	4.51
									0

## Sheet: Table S7
Supplemental Table S7. Amino acid content of water or rimsulfuron-treated ripe 'Gala' apple fruit peel. Presented as means ± ꜱᴇ of ≥ four biological reps. Percent of rimsulfuron-treated tissue compared to control is presented if significant (two-sample equal variance t-test; one-tailed test for valine, leucine and isoleucine; two-tailed test for all others; α = 0.05). Proline was not determined. …
		nmol ᐧ g-1 FW
amino acid		water				rimsulfuron				p-value		percent
alanine		33.8	±	3.9		92.3	±	9.25026		0.001		273.403	±	27.391			Return to TOC
arginine		24.6	±	0.5		22.8	±	1.25351		0.268			–
asparagine		11.4	±	5.1		109.3	±	72.7766		0.275			–
aspartate		195.8	±	31.6		453.8	±	35.2578		0.001		231.828	±	18.0102
cysteine		0.6	±	0.2		1.0	±	0.181492		0.140			–
glutamate		147.7	±	20.9		216.1	±	8.22595		0.013		146.329	±	5.57072
glutamine		5.6	±	1.0		14.0	±	1.86903		0.008		250.701	±	33.5348
glycine		9.2	±	4.2		19.1	±	9.98481		0.434			–
histidine		7.3	±	0.6		7.5	±	0.990126		0.921			–
isoleucine		68.3	±	4.6		11.2	±	4.27838		0		16.4041	±	6.26506
leucine		2.8	±	0.3		6.1	±	1.20138		0.025		214.45	±	42.2232
lysine		40.0	±	3.2		37.6	±	1.26715		0.478			–
methionine		2.5	±	1.0		9.2	±	2.58505		0.064			–
phenylalanine		7.0	±	0.2		6.4	±	0.49141		0.342			–
proline			n.d.				n.d.			n.d.			n.d.
serine		65.6	±	5.6		196.9	±	18.1949		0.000		300.123	±	27.7283
threonine		16.3	±	2.6		29.7	±	2.31182		0.006		182.324	±	14.2147
tryptophan		0.6	±	0.1		0.5	±	0.152698		0.605			–
tyrosine		3.4	±	0.2		3.2	±	0.698639		0.792			–
valine		6.0	±	1.6		4.7	±	1.20556		0.265			–
total		648.3	±	70.4		1241.5	±	132.2		0.008		191.501	±	20.3913

## Sheet: Table S8
Supplemental Table S8. Amino acid content of water or rimsulfuron-treated ripe 'Empire' apple fruit peel. Presented as means ± ꜱᴇ of four biological reps. Percent of rimsulfuron-treated tissue compared to control is presented if significant (two-sample equal variance t-test; one-tailed test for valine, leucine and isoleucine; two-tailed test for all others; α = 0.05). Proline was not determined. …
		nmol ᐧ g-1 FW
amino acid		water				rimsulfuron				p-value		percent
alanine		84.9	±	12.9		129.3	±	24.6		0.161			–				Return to TOC
arginine		25.7	±	3.3		29.6	±	5.6		0.575			–
asparagine		304.5	±	117.4		368.1	±	267.1		0.835			–
aspartate		307.9	±	43.3		319.4	±	27.5		0.830			–
cysteine		3.1	±	1.5		8.2	±	1.0		0.030		261.535	±	32.5149
glutamate		156.7	±	20.8		162.5	±	15.2		0.830			–
glutamine		23.2	±	4.5		39.0	±	15.0		0.354			–
glycine		7.2	±	3.6		8.3	±	2.6		0.806			–
histidine		7.6	±	0.9		9.8	±	1.3		0.197			–
isoleucine		159.9	±	45.9		5.3	±	1.1		0.008		3.31249	±	0.707339
leucine		2.3	±	0.7		9.5	±	2.3		0.011		422.763	±	100.126
lysine		39.9	±	3.8		50.1	±	8.9		0.331			–
methionine		3.8	±	0.5		8.1	±	1.0		0.010		212.748	±	26.8425
phenylalanine		7.0	±	0.8		8.6	±	1.3		0.313			–
proline			n.d.				n.d.			n.d.			n.d.
serine		141.6	±	7.2		220.0	±	34.6		0.068			–
threonine		27.3	±	3.3		24.0	±	2.6		0.464			–
tryptophan		0.6	±	0.1		0.6	±	0.1		0.955			–
tyrosine		2.3	±	0.7		3.6	±	0.9		0.275			–
valine		5.9	±	0.8		8.0	±	2.3		0.212			–
total		1311.4	±	224.0		1412.2	±	328.6		0.808			–

## Sheet: Table S9
Supplemental Table S9. Amino acid content of water or rimsulfuron-treated ripe 'Jonagold' apple fruit peel. Presented as means ± ꜱᴇ of five biological reps. Percent of rimsulfuron-treated tissue compared to control is presented if significant (two-sample equal variance t-test; one-tailed test for valine, leucine and isoleucine; two-tailed test for all others; α = 0.05). Proline was not determined…
		nmol ᐧ g-1 FW
amino acid		water				rimsulfuron				p-value		percent
alanine		32.9	±	8.57275		44.1	±	5.19678		0.295			–				Return to TOC
arginine		24.6	±	1.52374		24.2	±	2.43249		0.871			–
asparagine		79.8	±	60.6341		70.2	±	34.2773		0.893			–
aspartate		158.9	±	44.5328		184.9	±	30.0058		0.641			–
cysteine		1.6	±	0.327216		6.4	±	0.770674		0.000		410.6	±	49.6
glutamate		82.3	±	16.5259		94.3	±	14.6577		0.601			–
glutamine		8.7	±	2.8117		17.5	±	3.36838		0.079			–
glycine		4.1	±	0.975969		7.8	±	3.47422		0.341			–
histidine		8.8	±	0.515002		9.6	±	1.32747		0.561			–
isoleucine		102.3	±	20.8916		4.2	±	1.30107		0.001		4.1	±	1.3
leucine		3.5	±	0.31269		13.9	±	2.63288		0.002		393.2	±	74.4
lysine		35.5	±	2.48053		40.5	±	3.88041		0.312			–
methionine		4.7	±	0.827077		10.3	±	1.46384		0.011		218.3	±	31
phenylalanine		6.5	±	0.566275		6.8	±	0.382367		0.627			–
proline			n.d.				n.d.			n.d.			n.d.
serine		75.5	±	11.1716		145.0	±	24.2514		0.032		191.9	±	32.1
threonine		18.0	±	2.90467		11.0	±	0.972729		0.051			–
tryptophan		0.8	±	0.10146		0.9	±	0.248096		0.596			–
tyrosine		3.4	±	0.42887		3.4	±	0.472235		0.914			–
valine		3.5	±	1.12399		5.2	±	0.828456		0.138			–
total		655.4	±	166.8		700.2	±	94.8135		0.821			–

[truncated: 6 more sheets: Table S10, Table S11, Table S12, Table S13, Table S14, Table S15]
